# Supplementary material for: Side branch preservation using tip detection-antegrade dissection re-entry after failed subintimal tracking and re-entry in chronic total occlusion: a case report
Source: Eur Heart J Case Rep. 2024 Oct 22;8(11):ytae571. doi: 10.1093/ehjcr/ytae571 (PMC11536087; doi:10.1093/ehjcr/ytae571)
Supplement: ytae571_Supplementary_Data [file ytae571_supplementary_data.zip]

Archive with 5 entries (5 files):
- Video1.mp4
- Video2.mp4
- Video3.mp4
- Video4.mp4
- Video5.mp4
